# Supplementary material for: High Proportions of Radiation-Resistant Strains in Culturable Bacteria from the Taklimakan Desert
Source: Biology (Basel). 2022 Mar 24;11(4):501. doi: 10.3390/biology11040501 (PMC9030528; doi:10.3390/biology11040501)
Supplement: Supplementary file 1 [file biology-11-00501-s001.zip]

Archive with 1 entries (1 files):
- biology-1616095-supplementary.pdf
